# Supplementary material for: Assessing Obesogenic School Environments in Sibiu County, Romania: Adapting the ISCOLE School Environment Questionnaire
Source: Children (Basel). 2023 Oct 27;10(11):1746. doi: 10.3390/children10111746 (PMC10670591; doi:10.3390/children10111746)
Supplement: Supplementary file 1 [file children-10-01746-s001.zip]

Archive with 2 entries (2 files):
- Scan S1.pdf
- Table S1.pdf
